# Supplementary material for: Whose sample is it anyway? Widespread misannotation of samples in transcriptomics studies
Source: F1000Res. 2016 Sep 30;5:2103. Originally published 2016 Aug 30. [Version 2] doi: 10.12688/f1000research.9471.2 (PMC5034794; doi:10.12688/f1000research.9471.2)
Supplement: Supplementary file 1 [file f1000research-5-10437-s0001.tgz]

Archive with 1 entries (1 files):
- 1eeaacf5-f007-4942-b009-54a176639fbf.xlsx
