# Supplementary material for: Whose sample is it anyway? Widespread misannotation of samples in transcriptomics studies
Source: F1000Res. 2016 Sep 30;5:2103. Originally published 2016 Aug 30. [Version 2] doi: 10.12688/f1000research.9471.2 (PMC5034794; doi:10.12688/f1000research.9471.2)
Supplement: Supplementary file 1 [file f1000research-5-10437-s0001.tgz › 1eeaacf5-f007-4942-b009-54a176639fbf.xlsx]

## Sheet: Study summary
dataset	Platform	Cancer	Females	Males	Publication year
GSE10072	GPL96	Cancer	38	69	2008	lung (tumor vs control)
GSE10172	GPL96	Cancer	13	23	2008	B-cell lymphoma
GSE10327	GPL570	Cancer	21	41	2008	Medulablastoma
GSE10586	GPL570	Not Cancer	18	9	2008	Blood (regulatory T-cells)
GSE10760	GPL96	Not Cancer	48	50	2008	Skeletal muscle
GSE10867	GPL96	Not Cancer	10	10	2008	GI tract
GSE1147	GPL96	Not Cancer	9	14	2004	Hypothalamus
GSE11798	GPL570	Not Cancer	17	13	2008	Umbilical cord
GSE11882	GPL570	Not Cancer	82	90	2008	Various brain regions
GSE12679	GPL570	Not Cancer	9	23	2008	Neronal cells from brain tissue
GSE14333	GPL570	Cancer	126	164	2009	Colorectal tumour
GSE14795	GPL96	Not Cancer	9	17	2009	Blood
GSE14814	GPL96	Cancer	23	67	2009	Lung (tumor vs control)
GSE14901	GPL570	Not Cancer	36	36	2009	Skeletal muscle
GSE14973	GPL570	Cancer	8	20	2009	Blood (B-cell lymphoma)
GSE15434	GPL570	Cancer	134	117	2009	Blood (Acute myeloid leukemia)
GSE1643	GPL570	Not Cancer	24	16	2004	Lung (tumor vs control)
GSE16447	GPL570	Not Cancer	5	4	2009	Fibroblast
GSE16581	GPL570	Cancer	43	25	2009	Meningioma
GSE17612	GPL570	Not Cancer	20	31	2009	Brain
GSE17913	GPL570	Not Cancer	39	40	2009	Buccal cells
GSE19475	GPL570	Cancer	39	33	2009	Blood (Acute myeloid leukemia)
GSE20146	GPL570	Not Cancer	7	12	2010	Brain
GSE20164	GPL96	Not Cancer	6	5	2010	Brain
GSE20168	GPL96	Not Cancer	11	22	2010	Brain
GSE20295	GPL96	Not Cancer	21	43	2010	Brain
GSE20314	GPL96	Not Cancer	2	6	2010	Brain
GSE20708	GPL570	Cancer	10	12	2010	GI tract (tumor)
GSE2138	GPL96	Cancer	13	7	2005	Colon cancer
GSE21723	GPL570	Not Cancer	3	61	2010	Endothelial cells
GSE21935	GPL570	Not Cancer	19	23	2010	Brain
GSE22138	GPL570	Cancer	24	39	2010	Uveal melanoma
GSE22225	GPL570	Not Cancer	7	8	2010	Blood (lymphocytes)
GSE22688	GPL96	Not Cancer	18	20	2010	Endothelial cells
GSE23376	GPL570	Cancer	8	13	2010	Melanoma
GSE23501	GPL570	Cancer	19	50	2010	Lymphoma
GSE24235	GPL570	Not Cancer	16	12	2010	Skeletal muscle
GSE24265	GPL570	Not Cancer	6	5	2010	Brain
GSE25941	GPL570	Not Cancer	19	17	2010	Skeletal muscle
GSE26051	GPL570	Not Cancer	16	30	2010	Tendon
GSE27657	GPL570	Not Cancer	13	4	2011	Adipose tissue
GSE27916	GPL570	Not Cancer	262	113	2011	Adipose tissue
GSE28422	GPL570	Not Cancer	54	56	2011	Skeletal muscle
GSE2888	GPL96	Not Cancer	14	14	2005	Blood
GSE29819	GPL570	Not Cancer	16	20	2011	Heart
GSE31983	GPL570	Not Cancer	65	62	2011	Skeletal muscle
GSE35710	GPL96	Not Cancer	12	36	2012	Adipose tissue
GSE430	GPL96	Not Cancer	4	10	2003	Heart
GSE5086	GPL570	Not Cancer	37	44	2006	Skeletal muscle
GSE5389	GPL96	Not Cancer	9	12	2006	Brain
GSE5390	GPL96	Not Cancer	5	10	2006	Brain
GSE55609	GPL570	Cancer	16	8	2014	Meningioma culture
GSE6011	GPL96	Not Cancer	3	34	2006	Skeletal muscle
GSE6575	GPL570	Not Cancer	11	45	2006	Blood
GSE7036	GPL570	Not Cancer	4	2	2007	Transformed lymphocytes
GSE7142	GPL96	Not Cancer	1	3	2007	Hypothalamic hamartomas
GSE7621	GPL570	Not Cancer	8	17	2007	Brain
GSE7638	GPL96	Not Cancer	42	118	2007	Blood
GSE8397	GPL96	Not Cancer	16	31	2007	Brain
GSE8441	GPL96	Not Cancer	12	10	2007	Skeletal muscle
GSE8586	GPL570	Not Cancer	23	31	2007	Umbilical cord
GSE8764	GPL570	Not Cancer	8	5	2007	Parotid glands
GSE8970	GPL96	Not Cancer	11	23	2007	Bone marrow
GSE9676	GPL96	Not Cancer	30	30	2007	Skeletal muscle
GSE9692	GPL570	Not Cancer	21	24	2007	Blood
McLean_PFC	GPL96	Not Cancer	21	44		Brain
stanley_altarA	GPL96	Not Cancer	32	66		Brain
stanley_altarC	GPL96	Not Cancer	16	28		Brain
stanley_bahn	GPL96	Not Cancer	34	65		Brain
stanley_kato	GPL96	Not Cancer	35	67		Brain
