# Supplementary material for: Whose sample is it anyway? Widespread misannotation of samples in transcriptomics studies
Source: F1000Res. 2016 Sep 30;5:2103. Originally published 2016 Aug 30. [Version 2] doi: 10.12688/f1000research.9471.2 (PMC5034794; doi:10.12688/f1000research.9471.2)
Supplement: Supplementary file 2 [file f1000research-5-10437-s0002.tgz]

Archive with 1 entries (1 files):
- 3a7e62d7-d1b5-44e3-9a0d-c71615e0158f.xlsx
