# Supplementary material for: Whose sample is it anyway? Widespread misannotation of samples in transcriptomics studies
Source: F1000Res. 2016 Sep 30;5:2103. Originally published 2016 Aug 30. [Version 2] doi: 10.12688/f1000research.9471.2 (PMC5034794; doi:10.12688/f1000research.9471.2)
Supplement: Supplementary file 2 [file f1000research-5-10437-s0002.tgz › 3a7e62d7-d1b5-44e3-9a0d-c71615e0158f.xlsx]

## Sheet: Sheet1
Dataset	Gender Paper	Gender GEO	Gender gene-based	Number of misannotated samples	Metadata link/brief description	Text quote	General QC note	Paper link	Comparison type
GSE10172	Not specified	13F, 23M	12F, 24M	1				PMID:18509088	no metadata
GSE10327	21F, 41M	21F, 41M	22F, 40M	1	subject table			PMID:25024229	sample by sample
GSE10867	10F 10M	10F, 10M	11F, 9M	1	5 tissues from two males and two females	Biopsies (10–15 mg) were collected by upper GI endoscopy (with a pediatric colonoscope to reach the proximaljejunum) and colonoscopy from the antrum, duodenum, jejunum, ileum, and transverse colon (hereafter colon) oftwo male and two female healthy human subjects		PMID:19711126	summary table
GSE11882	Sub: 29F, 29M; Tot: 82F, 94M	Sub: 29F, 28M; Tot: 82F, 91M	Tot: 83F,89M	7	subject table	Gene chips (Affymetrix U133 plus 2.0) were run on 174 samples from the HC, SFG, EC, and PCG from 55 individuals	The relevant table actually contains information regarding 58 subjects, and 176 samples (29 female subjects and 29 male ). In addition, GSM300262 is annotated as hippocampal sample of a 52 year old male subject. Based on the manuscript metadata, no hippocampal sample was collected from this subject	PMID:18832152	summary table
GSE14333	B: 45F, 50M; C: 44F, 49M	B: 45F, 50M; C: 42F, 49M	B: 46F, 49M; C: 40F, 51M	9*	summary table for stages B and C only	Table 2. Associations between clinical characteristics and Prediction Analysis of Microarray class predictions (stage A like or D like) based on 128 metastasis-associated genes for 95 stage B and 93 stage C colorectal cancer patients	The summaries appearing at the column names for table 2, state 94 Stage B subjects. *In total 9 misannotated samples, five of them belong to Stage B/C and could be tracked.	PMID:19996206	summary table
GSE14795	Not specified. Six additional controls described in GEO, are not mentioned in the paper	HC: 2F, 6M; IGAN: 4F, 8M; Other: 3F, 3M	HC: 2F, 6M; IGAN: 4F, 8M; Other: 4F, 2M	1	link to summary table of all subjects in the study	For microarray analysis and RT-PCR validation, we randomly selected 12 IgAN patients' and 8 HS samples.	The reason for batch artifact is that the samples that were not included in the original study, were run on GPL570 (and probably pre-proccesed separately)	PMID:20485333	no metadata
GSE15434	Not spcified	134F, 117M	135F, 116M	3		251 gene expression profiles of AML specimens with normal karyotype were generated to delineate differential gene expression signatures corresponding to distinct gene mutations	Three misannotated samples, two of them balanced male-female	PMID:20003504	no metadata
GSE16447	HC: 2F, 0M; OC: 1F, 1M; CST: 2F, 3M	HC: 2F, 0M; OC: 1F, 1M; CST: 2F, 3M	HC: 1F, 1M; OC: 2F, 0M; CST: 2F, 3M	2	sample data		Potential batch effect (OC male samle and CST male sample analyzed in a separate batch).	PMID:19559397	sample by sample
GSE17913	NS: 20F, 20M; S: 19F, 20M	NS: 20F, 20M; S: 19F, 20M	NS: 21F, 19M; S: 19F, 20M	5	summary table	40 never smokers (<100 cigarettes per lifetime) and 40 active smokers (≥15 pack year exposure) were recruited (see Supplementary Table S1)	Dissagreement between the text and the table/GEO. One possible outlier (one of the four misannotated samples). Five misannotated samples (two balanced male-female in S group, two balanced male-female in NS group, and one male sample in NS group)	PMID:20179299	summary table
GSE19475	ENL: 12F, 10M; AF9: 4F, 4M; AF4: 18F, 10M,1NA; Germ: 5F, 9M	ENL: 12F, 10M; AF9: 4F, 4M; AF4: 18F, 10M, 1NA; Germ: 5F, 9M	ENL: 12F, 10M; AF9: 5F, 3M; AF4: 18F, 10M, 1NA; Germ: 5F, 9M	3	sample data		Two misannotated samples, balanced male-female in AF4 group, One misannotated male sample in AF9 group. Possible batch effect. Low correlation with some samples (~0.65)	PMID:20032505	sample by sample
GSE20146	HC: 3F, 7M; PD: 4F, 6M	HC: 4F, 6M; PD: 4F, 6M	HC: 4F, 6M; PD: 4F, 6M	2	summary table Middleton-2		Two misannotated samples, balanced male-female in the control group. At least one additional outlier	PMID:20926834	summary table
GSE20168	HC: 5F, 10M; PD: 6F,9M	HC: 5F, 10M; PD: 6F, 8M	HC: 5F, 10M; PD: 7F, 7M	1	paper with subject table	For all 15 control subjects, blocks from three brain areas were used: Brodmann's Area 9 (BA9), the putamen (PT), and the SN. These same blocks were also obtained for the PT and BA9 of 15 PD subjects, while only 11 SN blocks were available from PD subjects.	Same subjects as in 20295, but only BA9 region. 1134Cont, 1266Cont, 3132Cont, 3747Cont, are not mentioned in the paper, and are now removed from GEO. 5329 PD is not in GEO	PMID:15965975	sample by sample
GSE20295	HC: 5F,10M/5F,10M; PD: 6F,9M/5F,6M	HC: 5F, 15M/5F,13M; PD: 6F,9M/5F,6M	HC: 5F, 15M/5F,13M; PD: 7F,8M/6F,5M	2	paper with subject table	For all 15 control subjects, blocks from three brain areas were used: Brodmann's Area 9 (BA9), the putamen (PT), and the SN. These same blocks were also obtained for the PT and BA9 of 15 PD subjects, while only 11 SN blocks were available from PD subjects.	All four extra samples from GSE20168 are still present. They are all extremely young controls (41, 42, 53, 56). In adition SN_3576Cont is not in te paper, PT_5386 is not in the paper, SN_3688 not in GEO	PMID:15965975	sample by sample
GSE22688	AA: 9F,12M; CA: 9F, 8M	AA: 9F,12M; CA: 9F, 8M	AA: 10F,11M; CA: 9F, 8M	1		The remaining 38 subjects (12 AA males, 9 AA females, 8 CA males, and 9 CA females) were grouped to create two subject groups, AA (n = 21) and CA (n = 17).		PMID:21223544	summary table
GSE23376	No manuscript	8F, 13M	7F, 14M	3			Three misannotated samples, two of them balanced male-female		no manuscript
GSE25941	Young: 8F, 7M; Old: 11F, 10M	Young: 8F, 7M; Old: 11F, 10M	Young: 8F, 7M; Old: 12F, 9M	1		15 young (7 men, 8 women) and 21 old (10 men, 11 women) individuals were included in study B	One potential outlier	PMID:22302958	summary description
GSE26051	Sub: 8F, 15M; Tot: 16F, 30M	Sub: 8F, 15M; Tot: 16F, 30M	Tot: 15F, 31M	1	sample data		Four potential outliers, one of them is the misannotated sample, low correlation between samples	PMID:21539748	sample by sample
GSE27657	Sub: 7F, 2M; Tot: 14F, 4M	Sub: 7F, 2M; Tot: 14F, 4M	Tot: 15F, 3M	1	paper with subject data	samples from patient nos. 1, 2, 4, 9, 15, 16, 18, 23 and 24 were analyzed by microarray (Table I).	One damaged .CEL file	PMID:21125211	sample by sample
GSE27916	262F, 113M	262F, 113M	263F, 112M	1	summary table	Subcutaneous adipose tissue gene expression was measured by microarray in 262 women and 113 men from the SOS Sib Pair offspring cohort	Two possible outliers. The summary table indicates wrong number of females (292 instead of 262)	PMID:23264395	summary table
GSE31983	No manuscript	65M, 62F	66F, 61M	7			7 misannotated samples in total, 6 of them are male-female balanced		no manuscript
GSE5086	37F, 44M	37F, 44M	38F, 43M	3	sample data		3 misannotated samples in total, two of them are male-female balanced	PMID:16789832	sample by sample
GSE5389	HC: 4F, 7M; BP: 5F, 5M	HC: 4F, 7M; BP: 5F, 5M	HC: 3F, 8M; BP: 3F, 7M	3	summary table		Stanley samples. Subset of stanley Bahn, OFC	PMID:16894394	summary table
GSE5390	HC: 1F, 7M; DS: 4F,3M	HC: 1F, 7M; DS: 4F,3M	HC: 1F, 7M; DS: 5F,2M	1	summary table		Potential bach effect, The misannotated sample also looks like an outlier	PMID:17950572	summary table
GSE55609	16F, 8M	16F, 8M	15F, 9M	1	sample data		No manuscript in GEO	PMID:25247996	sample by sample
GSE7638	No metadata	42F, 118M	46F, 112M	5		Microarray gene chip and PCR analysis The subgroups of individuals with and without CAD were analysed separately.	Potential batch effect (based on the paper, the two groups were analyzed separetely). Potential outlier. 5 misannotated samples in total, 2 of them are male-female balanced	PMID:18728069	no metadata
GSE8586	HC: 15F, 19M; BPD: 8F, 12M	HC: 15F, 19M; BPD: 8F, 12M	HC: 15F, 19M; BPD: 7F, 13M	3	summary table	Sections of umbilical cord were obtained at birth from 20 infants who later developed BPD and from 34 of their peers who did not develop BPD.	3 misannotated samples in total, two of them are balanced, in the same group	PMID:17916252	summary table
GSE8970	12F, 22M	11F, 23M	12F, 22M	3	summary table		possible batch effect. There are 3 misannotated samples, one orignally annotated as male, and two as female	PMID:18160667	summary table
GSE9692	HC: 6F, 8M; SS: 14F, 16M	HC: 7F, 8M; SS: 14F, 16M	HC: 7F, 8M; SS: 14F, 16M	4	summary table	The test data set consisted of 30 separate children with septic shock and 14 separate control subjects that have not been previously reported.	An extra control female sample. One Potential oulier, potential batch effect. Four misannotated samples, but balanced male-female between the groups	PMID:18460642	summary table
McLean_PFC	NA	21F, 44M	20F, 45M	1			data downloded from the Harward Brain Tissue Resource Center sitr		sample by sample
stanley_altarA	NA	32F, 66M	33F, 65M	1			data downloaded from the Stanley foundation site		sample by sample
stanley_altarC	NA	16F,28M	15F, 29M	1			data downloaded from the Stanley foundation site		sample by sample

## Sheet: Sheet2
GSM38077	B	Rectosigmoid	None
GSM38098	B	Rectosigmoid	Junction	None
GSM46878	B	Colon	None
GSM46895	B	Colon	None
GSM46930	B	Colon	None
GSM53106	B	Colon	None
GSM53113	B	Colon	None
GSM53178	B	Colon	None
GSM76520	B	Colon	None
GSM76522	B	Colon	None
GSM76555	B	Colon	None
GSM76573	B	Colon	None
GSM76583	B	Colon	None
GSM76607	B	Colon	None
GSM76608	B	Colon	None
GSM76617	B	Colon	None
GSM76618	B	Colon	None
GSM88945	B	Colon	None
GSM88963	B	Colon	None
GSM88999	B	Colon	None
GSM89004	B	Colon	None
GSM89007	B	Colon	None
GSM89026	B	Colon	None
GSM89047	B	Colon	None
GSM89049	B	Colon	None
GSM89052	B	Colon	None
GSM89061	B	Colon	None
GSM89062	B	Colon	None
GSM102429	B	Colon	None
GSM102460	B	Colon	None
GSM102462	B	Rectosigmoid	None
GSM102485	B	Colon	None
GSM102486	B	Rectum	None
GSM102516	B	Colon	None
GSM102519	B	Colon	None
GSM102539	B	Rectosigmoid	None
GSM102551	B	Colon	None
GSM102559	B	Colon	None
GSM102577	B	Colon	None
GSM102581	B	Colon	None
GSM117635	B	Colon	None
GSM117649	B	Colon	None
GSM117662	B	Colon	None
GSM117709	B	Colon	None
GSM117728	B	Colon	None
GSM117742	B	Colon	None
GSM137947	B	Colon	None
GSM137949	B	Colon	None
GSM137967	B	Colon	None
GSM138015	B	Colon	None
GSM138021	B	Rectosigmoid	None
GSM138044	B	Colon	None
GSM138048	B	Colon	None
GSM138050	B	Colon	None
GSM138052	B	Colon	None
GSM152573	B	Colon	None
GSM152591	B	Colon	None
GSM152604	B	Hepatic	Flexure	None
GSM152610	B	Colon	None
GSM152614	B	Colon	None
GSM152630	B	Rectum	None
GSM152658	B	Colon	None
GSM152762	B	Colon	None
GSM152780	B	Colon	None
GSM152799	B	Colon	None
GSM179803	B	Colon	None
GSM179804	B	Colon	None
GSM179839	B	Colon	None
GSM179856	B	Cecum	None
GSM179860	B	Colon	None
GSM179887	B	Colon	None
GSM179897	B	Colon	None
GSM179899	B	Colon	None
GSM203642	B	Colon	None
GSM203667	B	Colon	None
GSM203700	B	Colon	None
GSM203755	B	Colon	None
GSM203782	B	Colon	None
GSM231879	B	Colon	None
GSM231905	B	Colon	None
GSM231908	B	Colon	None
GSM231956	B	Colon	None
GSM231988	B	Colon	None
GSM38055	C	Colon	None
GSM38074	C	Colon	None
GSM38105	C	Colon	None
GSM38107	C	Colon	None
GSM46841	C	Colon	None
GSM46861	C	Colon	None
GSM46887	C	Colon	None
GSM46921	C	Colon	None
GSM46931	C	Colon	None
GSM46972	C	Rectosigmoid	None
GSM76501	C	Colon	None
GSM76519	C	Colon	None
GSM76526	C	Colon	None
GSM76546	C	Rectosigmoid	None
GSM76548	C	Colon	None
GSM76575	C	Rectum	None
GSM76639	C	Colon	None
GSM88968	C	Colon	None
GSM89037	C	Colon	None
GSM89040	C	Colon	None
GSM89053	C	Colon	None
GSM89069	C	Colon	None
GSM89075	C	Rectosigmoid	Colon	None
GSM89090	C	Colon	None
GSM89098	C	Colon	None
GSM102431	C	Colon	None
GSM102436	C	Colon	None
GSM102524	C	Colon	None
GSM102540	C	Colon	None
GSM117642	C	Colon	None
GSM117673	C	Colon	None
GSM117702	C	Rectosigmoid	None
GSM117738	C	Colon	None
GSM117746	C	Colon	None
GSM138007	C	Colon	None
GSM138018	C	Colon	None
GSM152572	C	Rectosigmoid	None
GSM152613	C	Colon	None
GSM152664	C	Colon	None
GSM152695	C	Colon	None
GSM152703	C	Rectosigmoid	None
GSM152712	C	Rectum	None
GSM152714	C	Colon	None
GSM152730	C	Colon	None
GSM179793	C	Colon	None
GSM179795	C	Colon	None
GSM179831	C	Colon	None
GSM179845	C	Rectum	None
GSM179858	C	Rectum	None
GSM179880	C	Colon	None
GSM179882	C	Colon	None
GSM179908	C	Colon	None
GSM179920	C	Rectum	None
GSM179930	C	Colon	None
GSM179937	C	Colon	None
GSM203627	C	Colon	None
GSM203640	C	Colon	None
GSM203645	C	Colon	None
GSM203653	C	Colon	None
GSM203674	C	Colon	None
GSM203684	C	Colon	None
GSM203702	C	Colon	None
GSM203705	C	Colon	None
GSM203728	C	Colon	None
GSM203733	C	Colon	None
GSM203780	C	Rectosigmoid	None
GSM231875	C	Colon	None
GSM231915	C	Colon	None
GSM231928	C	Colon	None
GSM231936	C	Colon	None
GSM231958	C	Colon	None
GSM231961	C	Colon	None
GSM231987	C	Rectum	None
GSM38061	D	Colon	None
GSM38089	D	Colon	None
GSM53132	D	Rectosigmoid	None
GSM76529	D	Colon	None
GSM76571	D	Rectum	None
GSM76605	D	Colon	None
GSM88994	D	Colon	None
GSM89103	D	Colon	None
GSM102472	D	Colon	None
GSM102513	D	Colon	None
GSM102533	D	Colon	None
GSM102535	D	Rectosigmoid	None
GSM117760	D	Colon	None
GSM137985	D	Rectosigmoid	None
GSM137998	D	Colon	None
GSM152692	D	Colon	None
GSM152710	D	Rectosigmoid	None
GSM152750	D	Rectosigmoid	None
GSM179778	D	Colon	None
GSM179805	D	Colon	None
GSM179867	D	Colon	None
GSM179925	D	Colon	None
GSM179928	D	Colon	None
GSM179948	D	Colon	None
GSM203657	D	Colon	None
GSM203688	D	Colon	None
GSM203691	D	Rectosigmoid	None
GSM203743	D	Colon	None
GSM203763	D	Colon	None
GSM231904	D	Colon	None
GSM231959	D	Colon	None
GSM231964	D	Colon	None
GSM38078	Deposit	Liver	(primary:colon)	None
GSM46828	Deposit	Liver	or	Omentum	(primary:colon)	Chemotherapy
GSM46946	Deposit	Adrenal	gland	(primary:colon)	None
GSM46970	Deposit	Liver	(primary:rectosigmoid)	Chemotherapy
GSM46971	Deposit	Liver	(primary:colon)	None
GSM76540	Deposit	Omentum	(primary:colon)	None
GSM76625	Deposit	Abdominal	wall	mass	(primary:rectum)	Chemotherapy
GSM88946	Deposit	Liver	(primary:colon)	Chemotherapy
GSM89001	Deposit	Ovary	(primary:rectosigmoid)	None
GSM89030	Deposit	Liver	(primary:colon)	Chemotherapy
GSM89036	Deposit	Ovary	(primary:colon)	Chemotherapy
GSM102484	Deposit	Small	intestine	(primary:colon)	Chemotherapy
GSM137897	Deposit	Liver	(primary:	rectosigmoid)	None
GSM137933	Deposit	Liver	(primary:colon)	Chemotherapy
GSM137935	Deposit	Liver	(primary:rectum)	None
GSM137976	Deposit	Bladder	(primary:colon)	None
GSM138043	Deposit	Liver	(primary:colon)	Chemotherapy
GSM138047	Deposit	Lung	(primary:colon)	Chemotherapy
GSM152592	Deposit	Lung	(primary:colon)	Chemotherapy
GSM152612	Deposit	Liver	(primary:colon)	None
GSM152619	Deposit	Small	bowel	(primary:colon)	Chemotherapy
GSM152626	Deposit	Liver	(primary:colon)	None
GSM152708	Deposit	Liver	(primary:colon)	Chemotherapy
GSM152709	Deposit	Ovary	(primary:colon)	None
GSM152760	Deposit	Liver	(primary:colon)	Chemotherapy
GSM152765	Deposit	Liver	(primary:colon)	None
GSM179840	Deposit	Liver	(primary:colon)	Chemotherapy
GSM179865	Deposit	Liver	(primary:colon)	Chemotherapy
GSM203775	Deposit	Liver	(primary:colon)	None
GSM231883	Deposit	Liver	(primary:rectum)	Chemotherapy
